# Supplementary material for: Possible associations between plasma fibroblast growth factor 21 levels and cognition in bipolar disorder
Source: Neuropsychopharmacol Rep. 2020 Apr 8;40(2):175–81. doi: 10.1002/npr2.12102 (PMC7722655; doi:10.1002/npr2.12102)
Supplement: Supplementary file 1 — Supplementary Material [file NPR2-40-175-s001.xlsx]

## Sheet: Sheet1
FGF21 concentration	disorder (＊)	Gender	Age	BACS
				Verbal memory	Working memory	Motor speed	Category instances	Letter fluency	Attention	Exective function
370.516	0	1	54
47.1369	0	2	34
352.904	0	2	54
173.117	0	1	67
194.36	0	1	67	37	17	42	16	16	50	13
197.549	0	2	57
324.106	0	1	43	33	17	72	19	17	54	19
150.524	0	1	60
276.679	0	2	59
190.382	0	2	23
97.7241	0	2	23
168.136	0	2	55
119.605	0	2	60
308.386	0	1	54
91.2789	0	1	49	55	27	86	21	27	60	22
93.3456	0	2	60	31	19	68	15	17	46	15
30.8093	0	2	37	30	19	66	14	24	54	6
32.7957	0	1	43	56	23	94	20	35	64	22
1248.62	0	2	55	36	24	99	19	29	67	15
157.863	0	2	43	37	19	71	31	25	53	14
84.0605	0	2	48	35	23	98	18	28	61	18
81.9738	0	2	56	59	20	94	25	28	78	18
47.6133	0	2	52	55	24	77	22	35	74	18
242.534	0	1	68	46	17	96	23	28	66	21
141.305	0	2	25	52	24	76	20	36	71	19
249.517	0	1	23	48	18	100	19	36	62	15
83.5739	0	1	27	30	11	54	20	14	50	11
166.335	0	1	63	38	20	68	21	20	61	22
184.704	0	1	50	60	21	55	27	27	66	18
278.048	0	2	67	48	17	78	13	23	55	14
151.728	0	1	69	55	24	95	22	21	81	18
237.714	0	1	34	49	17	84	28	29	68	22
123.226	0	1	27	33	17	68	27	26	61	15
50.056	0	1	24	57	23	42	23	34	62	17
347.297	0	2	41	52	24	86	26	25	65	16
260.186	0	1	23	56	16	100	22	24	61	22
176.693	0	2	22	57	22	96	28	35	66	18
72.8092	0	1	25	41	15	68	15	15	63	13
46.1739	0	2	42	26	25	72	13	24	64	16
321.233	0	2	38	52	28	94	25	36	75	22
963.939	0	1	58	29	19	66	13	17	54	18
69.1979	0	1	50	45	14	100	30	29	67	14
135.12	0	2	55	38	22	86	24	26	69	15
123.558	0	2	57	50	19	70	19	24	65	19
187.733	0	2	45	32	23	70	17	30	64	19
164.965	0	2	55	64	28	98	22	46	80	22
341.091	0	2	46
29.4198	0	1	22	51	24	100	22	26	96	19
314.576	0	1	46	43	25	54	21	20	65	18
465.5	0	1	29	50	26	100	30	36	49	19
405.187	0	1	46	45	16	62	17	23	65	17
1289.2	3	1	54	43	20	100	15	38	52	19
93.5762	3	1	35	41	13	64	17	30	61	13
43.0286	3	1	48	60	25	88	23	26	94	19
636.797	3	1	37	60	23	80	24	30	86	17
172.309	3	1	57	38	19	57	20	24	47	17
264.039	4	1	34	62	22	82	21	29	61	18
202.676	4	1	60	52	18	70	17	30	61	17
126.151	4	1	24	57	28	40	20	30	69	22
114.9	4	1	60	66	25	82	26	31	68	19
189.966	4	1	32	55	27	60	19	32	76	19
603.814	4	1	46	46	23	94	26	27	80	19
514.439	4	1	41	57	26	100	22	34	99	19
265.538	3	2	63	52	26	94	31	39	69	22
663.041	3	2	58	64	28	99	30	35	81	19
138.841	3	2	52	47	17	74	19	33	61	19
62.4407	3	2	69	55	20	72	22	25	51	18
551.918	4	2	59	40	13	98	22	21	49	16
378.585	4	2	47	37	10	72	19	13	50	19
68.7964	4	2	32	42	25	68	19	26	63	16
236.395	4	2	35	47	13	78	18	20	56	17
103.001	4	2	49	34	19	64	23	16	54	21
88.941	4	2	37	44	16	64	18	19	57	16
89.6333	4	2	27	43	18	82	20	27	68	14
553.919	4	2	43	48	23	60	23	40	66	17
161.469	4	2	28	47	21	80	21	23	71	19
72.6085	4	2	30	39	24	50	18	24	55	15
